# Supplementary material for: Development and evaluation of a nomogram prediction model for invasion and metastasis in primary liver cancer based on serum CD147 and IL-6
Source: Front Oncol. 2025 Aug 21;15:1524765. doi: 10.3389/fonc.2025.1524765 (PMC12408306; doi:10.3389/fonc.2025.1524765)
Supplement: Supplementary file 1 [file DataSheet1.csv]

Invasion and metastasis	Capsule intact	Tumor ��5cm	AFP	CAR	CD147	IL-6
1	1	1	162.55	0.78	198.67	3.46
1	1	1	200.25	1.1	195.07	2.14
1	1	1	225.94	0.79	149.14	2.74
1	1	1	223.42	0.96	273.77	3.73
1	1	1	206.7	1.11	225.59	3.08
1	1	1	72.12	0.93	266.61	2.1
1	1	1	219.29	1.39	295.25	4.48
1	1	1	302.68	1.19	156.54	2.79
1	1	1	243.38	1.23	144.81	3.28
1	1	1	203.5	0.91	157.52	4.11
1	1	1	217.78	1.01	151.22	2.53
1	1	1	79.73	0.68	236.75	3.38
1	1	1	193.1	1.22	245.1	2.85
1	1	1	178.32	1.03	238.53	2.89
1	1	1	197.77	1.03	143.22	2.46
1	1	1	227.97	1.01	199.31	2.99
1	1	1	278.74	1.03	229.96	2.75
1	1	1	213.9	1.07	194.82	3.57
1	1	1	266.63	1.07	194.72	2.58
1	1	1	106.38	1.25	256.38	3.82
1	1	1	353.59	1.07	226.61	3.01
1	1	1	269.45	0.94	237.97	3.31
1	1	0	267.26	0.77	322.72	2.88
1	1	0	253.36	0.98	232.18	2.36
1	1	0	312.87	1.01	239.2	3.01
1	1	0	140.04	1.11	184.26	2.96
1	1	0	309.97	0.98	237.08	2.96
1	1	0	207.18	1.01	259.65	2.18
1	1	0	267.72	1.11	154.87	3.23
1	1	0	138.83	1.12	234.41	2.85
1	1	0	140.45	0.79	243.21	2.89
1	1	0	192.54	0.89	232.96	2.34
1	1	0	226.35	1.13	171.44	2.38
1	1	0	109.07	0.96	161.59	3.16
1	1	0	70.04	0.88	233.66	3.16
1	1	0	207.3	1.16	253.93	2.44
1	0	0	183.75	1.04	174.98	2.85
0	1	1	211.21	0.72	155.91	2.64
0	1	1	201.09	0.28	152.41	2.58
0	1	1	249.45	0.99	145.96	2.39
0	1	1	60.63	0.3	141.29	1.58
0	1	1	149.7	0.52	152.41	1.6
0	1	1	154.05	0.06	250.57	1.92
0	1	0	308.5	0.88	184.42	2.29
0	1	0	146.05	0.91	153.88	2
0	1	0	256.48	0.88	108.45	1.89
0	1	0	257.02	0.51	106.19	2.4
0	1	0	190.07	0.62	139.9	2.14
0	1	0	136.55	0.14	163.13	1.71
0	1	0	151.43	0.59	173.25	2.71
0	1	0	120.83	0.56	111.83	1.75
0	1	0	190.24	0.5	177.95	1.58
0	1	0	264.93	1.13	162.46	2.08
0	1	0	27.95	0.61	152.41	2.31
0	1	0	158.15	0.46	117.41	1.75
0	1	0	190.87	0.83	221.63	1.29
0	1	0	298.87	0.71	102.89	2.03
0	1	0	245.98	0.75	163.6	2.24
0	1	0	95.77	0.66	208.42	1.71
0	1	0	89.93	0.01	159.28	1.76
0	1	0	170.6	0.55	105.78	1.93
0	1	0	127.88	0.65	139.48	1.79
0	1	0	118.05	0.65	197.29	2.26
0	1	0	160.16	0.68	152.41	2.28
0	0	0	170.58	0.76	197.65	2.3
0	0	0	254.56	0.46	162.09	2.29
0	0	0	141.79	0.82	106.85	2.87
0	0	0	199.71	0.57	204.99	1.16
0	0	0	111.06	0.67	122.65	2.7
0	0	0	207.18	0.66	152.41	2.99
0	0	0	207.48	1.15	139.53	2.63
0	0	0	210.31	0.99	87.3	1.86
0	0	0	249.61	0.36	93.94	2.19
0	0	0	183.06	0.51	173.11	2.4
0	0	0	221.6	0.36	103.94	2.55
0	0	0	247.82	0.6	164.66	1.73
0	0	0	181.19	0.86	102.6	1.61
0	0	0	162.89	0.8	180.42	2.34
0	0	0	220.92	0.86	152.41	1.67
0	0	0	99.21	0.55	153.26	1.75
0	0	0	146.64	0.58	156.61	1.8
0	0	0	205.42	0.44	155.85	2.37
0	0	0	171.53	0.74	167.04	1.88
0	0	0	103.22	0.98	128.39	1.92
0	0	0	221.45	0.55	127.12	1.9
0	0	0	167.61	0.59	165.41	2.33
0	0	0	64.52	0.86	164.61	2.49
0	0	0	89	0.27	161.54	2.47
0	0	0	211.1	0.34	154.12	1.76
0	0	0	19	0.89	171.85	1.82
0	0	0	130.78	0.37	144.88	2.96
0	0	0	232.65	0.93	150.61	1.92
0	0	0	148.46	0.47	153.01	2.31
0	0	0	211.37	0.37	127.1	1.6
0	0	0	203.69	0.45	193.95	2.98
0	0	0	179.4	0.38	156.79	1.98
0	0	0	154.92	0.46	143.35	2.04
0	0	0	140.07	0.89	167.65	2.37
0	0	0	228.6	0.48	152.41	2.19
0	0	0	165.29	0.43	200.53	1.81
0	0	0	130.54	0.89	146.95	2.36
0	0	0	263.94	0.61	175.28	2.47
0	0	0	214.45	0.96	168.83	1.74
0	0	0	117.32	0.71	174.39	2.66
0	0	0	222.6	0.41	178.4	2.28
0	0	0	77.83	0.73	84.1	1.82
0	0	0	215.99	0.25	190.71	2.5
0	0	0	127.35	0.83	212	2.51
0	0	0	218.26	0.42	120.63	1.57
0	0	0	279.19	0.89	208.21	1.72
0	0	0	129.95	0.72	173.88	1.97
0	0	0	83.19	0.71	134.12	1.91
0	0	0	253.37	0.77	106.45	2.3
0	0	0	258.37	0.68	72.26	2.39
0	0	0	124.84	0.74	106.43	2.47
0	0	0	119.27	0.58	198.15	2.64
0	0	0	179.91	0.62	144.82	2.95
0	0	0	185.94	0.26	174.65	2.52
0	0	0	216.9	0.59	86.53	2.41
0	0	0	144.11	0.9	152.41	2.29
